# Supplementary material for: High Polyphenol Extra Virgin Olive Oil and Metabolically Unhealthy Obesity: A Scoping Review of Preclinical Data and Clinical Trials
Source: Clin Pract. 2025 Mar 7;15(3):54. doi: 10.3390/clinpract15030054 (PMC11941193; doi:10.3390/clinpract15030054)
Supplement: Supplementary file 1 [file clinpract-15-00054-s001.zip]

Archive with 1 entries (1 files):
- clinpract-3491672-supplementary.pdf
